# Supplementary material for: In Which Way Do the Flower Properties of the Specialist Orchid Goodyera repens Meet the Requirements of Its Generalist Pollinators?
Source: Int J Mol Sci. 2023 May 11;24(10):8602. doi: 10.3390/ijms24108602 (PMC10217979; doi:10.3390/ijms24108602)
Supplement: Supplementary file 1 [file ijms-24-08602-s001.zip]

Archive with 1 entries (1 files):
- ijms-2381515-supplementary.pdf
